# Supplementary material for: Alternative splicing reprogramming in fungal pathogen Sclerotinia sclerotiorum at different infection stages on Brassica napus
Source: Front Plant Sci. 2022 Oct 12;13:1008665. doi: 10.3389/fpls.2022.1008665 (PMC9597501; doi:10.3389/fpls.2022.1008665)
Supplement: Supplementary file 6 [file Table_1.xlsx]

## Sheet: Sheet1
	Supplementary Table 1. Summary statistics of RNA-seq data and mapping results
	Sample name	Raw reads	Clean reads	Read length	GC content(%)	Mapped reads	Percent mapped (%)
1	Ss0h_1	17555674	17259778	150	46.72	14953008	0.86635
2	Ss0h_2	23119168	22633716	150	46.69	19414786	0.857782
3	Ss0h_3	23582178	22839494	150	46.77	19101326	0.836329
4	Ss2h_1	21467254	20735654	150	46.03	17087503	0.824064
5	Ss2h_2	20338866	19663132	150	45.97	16256796	0.826765
6	Ss2h_3	19613890	18985910	150	46.09	15568022	0.819978
7	Ss6h_1	18748924	18111284	150	46.08	15039702	0.830405
8	Ss6h_2	19535546	19093880	150	45.89	15786522	0.826784
9	Ss6h_3	29839314	28566782	150	45.8	23925590	0.837532
10	Ss12h_1	20184036	19511310	150	46.05	16282750	0.834529
11	Ss12h_2	20281320	19612678	150	46	16339602	0.833114
12	Ss12h_3	16701366	16142256	150	45.87	13410322	0.830759
13	Ss24h_1	22712420	21893322	150	46.5	17979994	0.821255
14	Ss24h_2	21766530	20791244	150	46.28	17122392	0.823539
15	Ss24h_3	19305464	18818878	150	46.52	16010476	0.850767
16	Ss36h_1	17235556	16830026	150	46.73	14131272	0.839646
17	Ss36h_2	16923568	16517382	150	46.5	13922128	0.842877
18	Ss36h_3	17155378	16773732	150	46.41	14063859	0.838445
