# Supplementary material for: Alternative splicing reprogramming in fungal pathogen Sclerotinia sclerotiorum at different infection stages on Brassica napus
Source: Front Plant Sci. 2022 Oct 12;13:1008665. doi: 10.3389/fpls.2022.1008665 (PMC9597501; doi:10.3389/fpls.2022.1008665)
Supplement: Supplementary file 7 [file Table_2.xlsx]

## Sheet: Sheet1
Supplementary Table 2. Primers used for quantitative real-time PCR (qRT-PCR) experiments.
	Gene ID	Function	Forward	Reverse
1	Sscle_04g039570	WD domain-containing protein	AGGGAATGATGGTGAACTGAACG	GAAAAGTAGTCTAAGCGTGGGTGGAA
2	Sscle_02g016510	Uncharacterized protein	ATTGGGCTGTAACCTCTGTATGG	GTTCCAGTGGGCGAATAAATGTC
3	Sscle_01g003850	Uncharacterized protein	TCGCAATACTGTAGTCGCTCAATG	CCACTAAGCCAAGTAGAAGGCAAAA
4	Sscle_12g087270	Urb2 domain-containing protein	CAACCCTACAACAGACATTACAAGAAG	ACCGAACAATACTATGGATGGCACTA
5	Sscle_14g101790	Similar to TOM complex component Tom7	TGGATACACCCGCAGCGAA	GAACGCCTCGTATGCTACAACC
6	Sscle_07g057020	Integrase catalytic domain-containing protein	GTAATAATCCCGATAATCACCGCAT	GGCTGTGGTTCGTCATCTTCA
7	Sscle_02g016310	Ammonium transporter	GTTTGATGAACACTTTGGGCACG	ACCTCTTTCAGCGACTGCTCCTA
8	Sscle_01g001420	3-isopropylmalate dehydratase	GGGTTGAAGAATGCCGGTAGAAA	GCTTATCACCGAGACCAAAGTATGT
9	Sscle_11g082000	Tyrosine--tRNA ligase	CAAGCAAGGTGCAATTTGTTCAG	GATCCCAGGCATCTTTGACAGC
10	Sscle_14g101360	Glucanase	GTCGCTCTGGGATGATTACTATGC	CACGGAAGCAGGAACACCACTA
11	Sscle_04g033130	Uncharacterized protein	CAGTAGCCGAAACAATCCTCACC	ACACCCTGCCTCCTATACAACCC
12	Sscle_05g047230	Uncharacterized protein	ATTACCTCAATGTTCACATGCCACT	TCCGCTTTACACTCAATACCTTCTT
