# Supplementary material for: Alternative splicing reprogramming in fungal pathogen Sclerotinia sclerotiorum at different infection stages on Brassica napus
Source: Front Plant Sci. 2022 Oct 12;13:1008665. doi: 10.3389/fpls.2022.1008665 (PMC9597501; doi:10.3389/fpls.2022.1008665)
Supplement: Supplementary file 8 [file Table_3.xlsx]

## Sheet: Sheet1
	Table S3. Expression value of S. sclerotiorum splicing‐related genes during different infection stages on B napus.
		MY	IF2h	IF6h	IF12h	IF24h	IF36h
1	sscle_01g000380	65.4918	73.1137	134.012	86.504	81.9091	107.017
2	sscle_01g001760	35.1083	22.6326	27.8414	27.8692	29.8673	27.3512
3	sscle_01g002850	450.061	225.472	1382.65	361.862	277.771	935.879
4	sscle_01g003080	72.8198	167.406	304.998	156.254	176.363	318.64
5	sscle_01g003410	64.3093	38.6501	16.5287	43.1433	50.2403	29.6748
6	sscle_01g003530	37.0103	29.3413	13.4363	28.0631	29.4209	12.7629
7	sscle_01g003920	46.6375	38.3294	24.8444	44.866	48.9424	24.2731
8	sscle_01g004250	36.6586	37.9254	38.4003	37.9763	52.1656	43.7624
9	sscle_01g006670	279.51	231.738	2321.2	318.834	327.011	655.162
10	sscle_01g007930	195.559	135.4	566.205	132.399	134.287	422.002
11	Sscle_01g008200	62.0057	1.69423	5.7559	6.58655	22.1854	51.0953
12	sscle_01g008980	24.2208	11.016	12.1941	13.1591	13.8152	9.13873
13	sscle_01g010640	64.0826	41.8619	206.22	40.2714	46.7069	118.322
14	sscle_02g011990	421.684	294.133	2793.43	420.756	317.309	1138.36
15	sscle_02g012200	251.178	124.025	471.195	150.786	151.162	363.556
16	sscle_02g014240	78.6704	43.0255	111.005	51.9556	46.3326	97.3041
17	Sscle_02g014490	34.0094	30.0293	11.5405	30.5223	31.7839	10.7515
18	sscle_02g016250	100.196	62.3834	230.517	52.7758	58.0757	118.492
19	sscle_02g016630	1150.8	91.7125	112.544	226.391	788.659	1836.7
20	sscle_02g016660	38.1325	27.3161	17.0614	25.5928	32.5326	18.4169
21	sscle_02g016840	35.2931	19.7549	4.36717	21.8579	25.2643	7.8368
22	sscle_02g017060	25.4258	24.3993	11.6884	13.0479	17.9674	11.9231
23	sscle_02g018410	62.1375	30.3088	18.704	33.8314	27.2698	30.0569
24	sscle_02g018420	0.0427465	0	0	0	0.0942417	0
25	sscle_02g018570	33.059	50.7019	142.911	37.2866	33.9439	43.3106
26	sscle_02g020170	45.4336	22.9922	8.29528	25.91	28.5844	29.9762
27	sscle_02g020210	46.7582	67.2835	59.5501	52.8998	41.7831	32.4742
28	sscle_02g020860	42.6246	48.4107	32.4114	34.0398	37.9059	31.1696
29	sscle_03g022520	8.91095	6.82349	6.21943	6.98037	7.16824	4.3692
30	sscle_03g023070	58.0277	17.6999	15.3454	30.1203	32.5901	34.401
31	sscle_03g023220	32.4614	35.9604	13.3203	20.0184	18.8892	12.842
32	sscle_03g025220	31.8035	12.1841	2.90118	16.1782	19.8838	9.78231
33	sscle_03g025230	21.6891	17.4523	2.87415	18.4605	18.5376	15.7618
34	sscle_03g025720	71.6903	49.5787	26.1627	53.2418	53.3583	117.682
35	sscle_03g025860	53.3797	45.0689	130.744	52.5879	61.1038	80.035
36	sscle_03g027700	192.672	25.1283	19.0854	48.7524	135.802	161.866
37	sscle_03g029880	173.173	7.39931	3.23033	20.2935	102.668	314.233
38	sscle_03g030850	1127.93	711.193	3322.89	875.132	924.519	1887.16
39	sscle_03g031850	20.6765	64.6545	79.3231	26.668	16.4249	68.1238
40	Sscle_04g032250	21.9444	21.4056	48.1146	17.0991	15.3106	32.4417
41	sscle_04g033270	1423.22	1021.7	105.341	587.503	1495.21	1329.38
42	sscle_04g033430	51.5859	46.9109	46.8166	38.3676	54.0334	125.645
43	sscle_04g034090	1105.47	657.058	3722.01	942.546	835.185	2067.81
44	sscle_04g036710	14.6038	12.7639	1.34967	10.1949	11.1568	3.22962
45	sscle_04g037050	27.8078	34.4672	27.8935	39.4116	38.9725	23.0964
46	sscle_04g037780	146.632	132.688	132.053	118.253	108.604	123.638
47	sscle_04g038010	20.6212	14.5332	6.8291	16.155	19.3326	4.98485
48	sscle_04g038590	102.244	44.2969	24.8267	57.7343	62.75	49.9858
49	sscle_04g039550	65.5986	54.1003	15.7546	49.7462	54.6113	32.7115
50	sscle_04g039900	421.964	154.518	981.533	205.677	254.28	577.822
51	sscle_05g041100	118.525	66.5658	303.205	60.5436	97.1092	295.519
52	sscle_05g041300	740.2	270.088	2027.75	689.269	433.065	1566.15
53	sscle_05g041340	48.1742	23.0477	8.50278	34.6519	44.5286	18.9704
54	Sscle_05g041930	28.0297	70.7973	121.337	46.2314	45.9214	45.9391
55	sscle_05g045800	79.7567	77.5272	41.5099	86.102	88.8893	43.2007
56	Sscle_05g047700	18.3856	16.0683	3.70336	11.4308	13.1219	8.09183
57	sscle_05g047930	291.969	234.702	2254.89	510.528	362.703	915.35
58	sscle_05g048450	25.1396	28.2755	32.2279	24.4261	20.0651	13.3102
59	sscle_06g050140	29.6209	35.69	70.7327	29.1059	23.9237	41.1977
60	Sscle_06g050710	108.955	127.725	81.0992	108.103	111.761	114.688
61	sscle_06g051100	107.089	61.715	19.7462	45.5428	69.0289	45.5054
62	Sscle_06g052670	31.9366	6.39277	6.75824	18.4009	26.658	67.1153
63	sscle_06g052790	47.197	22.3	6.69406	25.5929	27.724	16.1002
64	sscle_06g053120	37.7808	31.9708	7.8167	28.5584	29.8314	18.1045
65	sscle_07g055690	131.091	46.0426	93.9519	58.7968	77.7734	116.228
66	sscle_07g055800	61.8927	27.681	89.5447	36.3106	51.8291	73.5961
67	sscle_07g056180	40.3561	25.8723	36.5319	34.608	34.3811	84.7785
68	sscle_07g056390	43.2225	40.8773	49.1347	45.1581	36.0695	24.3408
69	sscle_07g057590	28.5733	26.0481	9.21487	22.5591	25.8052	8.9579
70	sscle_07g058010	692.555	370.867	1827.88	559.955	458.578	952.202
71	sscle_07g058350	41.9481	25.7448	4.54235	26.8127	26.4522	7.67142
72	sscle_07g059050	33.1789	13.0037	11.2232	16.2655	22.6135	14.8358
73	sscle_07g059440	37.8431	13.2275	5.19767	18.7257	23.0897	22.1255
74	sscle_07g059840	31.8417	27.2609	25.1667	17.5667	15.6733	13.0845
75	sscle_07g059900	104.885	56.5683	98.1564	39.9063	38.28	68.8817
76	sscle_07g061330	340.681	211.312	1242.32	493.777	319.885	647.999
77	sscle_07g061490	214.444	123.365	150.277	140.039	147.481	294.429
78	sscle_07g061800	20.4412	12.021	2.89426	12.8594	15.4357	8.47393
79	Sscle_07g061920	32.4351	34.3865	23.141	28.4592	34.317	17.798
80	sscle_07g062040	78.341	59.4282	99.0667	51.0846	71.0245	68.7762
81	sscle_07g062050	11.8588	22.8069	12.8935	21.4437	33.5181	39.1692
82	Sscle_08g062990	65.6044	70.1616	17.7171	83.9146	75.9646	33.0935
83	sscle_08g063210	65.7971	46.9923	6.00051	59.8819	58.1199	18.5842
84	sscle_08g063420	32.6466	24.5849	10.0371	19.71	24.6378	14.4737
85	sscle_08g065440	319.858	159.561	108.754	112.838	113.48	260.541
86	sscle_08g068250	139.232	175.419	311.453	165.698	151.729	121.446
87	sscle_08g068460	372.778	242.276	782.848	304.933	302.275	639.869
88	sscle_08g068560	311.012	237.551	639.257	176.977	235.277	459.415
89	sscle_09g069660	52.5019	35.7346	89.1253	40.958	35.8135	51.3389
90	sscle_09g071280	33.1369	31.0434	24.616	28.6297	22.0497	25.4207
91	Sscle_09g071470	265.096	197.652	178.89	123.325	195.764	446.953
92	sscle_09g071610	35.1581	41.7601	26.9992	25.3529	13.3841	4.12005
93	sscle_09g071900	33.9671	18.1286	81.9452	18.4806	17.354	45.6201
94	sscle_10g075480	80.9503	98.9836	322.113	119.133	107.596	206.478
95	Sscle_10g077550	37.119	5.50433	45.406	6.99458	16.6291	100.602
96	sscle_10g078380	96.4422	39.43	45.689	47.8258	62.2304	52.5932
97	sscle_10g078410	123.433	96.7777	77.0125	56.58	50.3825	81.1757
98	sscle_10g078430	50.7668	30.971	8.99626	36.125	41.9262	23.0583
99	sscle_10g078740	38.3202	21.8371	5.49892	23.9197	27.5273	11.9194
100	sscle_10g080740	29.3482	24.3159	15.9925	22.5908	22.9964	14.885
101	sscle_11g083330	85.2503	51.6078	58.6154	45.7355	39.1997	31.3839
102	sscle_12g087290	19.8886	16.8245	7.39061	13.6119	13.8999	9.62261
103	sscle_13g092760	73.7016	45.1095	81.8308	49.3127	44.3232	59.4481
104	sscle_13g092770	107.256	49.4862	45.0754	63.1145	73.9757	155.229
105	Sscle_13g093440	33.5478	31.1211	14.8893	33.953	37.762	19.7427
106	sscle_13g094040	26.4061	11.9334	1.77939	14.294	19.9344	10.7136
107	sscle_13g094650	10.9282	12.4519	4.87242	8.82452	7.87013	4.06292
108	Sscle_13g094980	53.2222	56.6965	60.2198	30.6753	25.1463	34.8322
109	Sscle_13g095040	21.349	11.5904	9.29228	13.3141	18.3597	18.0286
110	sscle_13g095170	29.8566	26.8994	67.4564	31.4585	28.5151	25.8723
111	sscle_13g095390	67.2923	32.9057	92.1004	50.9754	56.3881	72.1538
112	sscle_13g095470	33.3835	24.5538	16.8807	21.2441	30.9467	20.7022
113	sscle_13g095480	39.847	19.7111	9.143	20.9867	28.7005	24.5735
114	sscle_13g095810	43.9312	54.8184	12.4844	50.5082	48.1114	13.6079
115	sscle_13g096330	34.8999	21.211	6.9844	22.6592	24.0403	13.5277
116	sscle_13g096570	60.8439	35.0738	22.2461	42.9366	36.9264	38.3213
117	sscle_14g097770	49.1956	37.8997	84.7257	53.1935	45.7795	47.4506
118	sscle_14g097970	110.882	66.9299	108.688	52.226	49.9574	88.9519
119	sscle_14g098370	32.0579	21.0026	11.2272	22.7113	29.5213	22.9223
120	sscle_14g098550	154.717	172.686	329.247	143.581	130.181	121.272
121	sscle_14g098940	28.9335	12.1605	9.74373	17.5282	22.7928	15.4591
122	sscle_14g099150	44.2195	29.949	28.5261	27.1372	31.0921	27.379
123	sscle_14g100850	66.6988	50.1283	63.4773	53.193	65.3605	103.42
124	sscle_14g101800	43.6427	12.6977	30.7993	22.624	30.3459	34.3033
125	sscle_14g101810	53.0892	20.0375	6.03806	21.3765	22.8996	9.37832
126	sscle_15g102840	293.719	167.494	81.4307	140.494	167.296	482.244
127	sscle_15g103610	32.8134	29.7051	10.6906	33.9024	37.8239	16.2684
128	sscle_15g103900	55.0011	8.4892	2.52782	9.84904	25.0304	56.0859
129	sscle_16g108670	963.263	48.8571	322.773	143.029	619.461	2874.63
130	sscle_16g109980	102.082	57.0205	62.4333	74.0764	65.6149	127.26
